# Supplementary material for: Impact of mass distribution of insecticide-treated nets in Mozambique, 2012 to 2025: Estimates of child lives saved using the Lives Saved Tool
Source: PLOS Glob Public Health. 2022 Apr 26;2(4):e0000248. doi: 10.1371/journal.pgph.0000248 (PMC10022185; doi:10.1371/journal.pgph.0000248)
Supplement: S1 Table — The estimated child lives saved are based on changes in household ITN coverage from 2012 to 2018, and two scenarios for maintaining or increasing coverage from 2019 to 2025. Scenario 1 sustains 2018 ITN coverage levels from 2019 to 2025, while Scenario 2 increases 2018 ITN coverage to 85% by 2022 for provinces not yet at 85% in 2018; for provinces with coverage greater than 85% in 2018, coverage is maintained at 2018 levels until 2025. (XLSX) [file pgph.0000248.s001.xlsx]

## Sheet: Supplementary table 1
Supplementary table S1: Estimated under-5 lives saved by province from 2012 to 2025, based on changes in household ITN coverage from 2012 to 2018, and 2 scenarios for maintaining or increasing coverage from 2019 to 2025.
Scenario 1: Sustain 2018 coverage levels from 2019 to 2025
Province	2012	2013	2014	2015	2016	2017	2018	2019	2020	2021	2022	2023	2024	2025	2012-2018	2019-2025
Nampula	2	5	8	11	163	323	489	502	513	526	538	551	564	577	1001	3771
Niassa	38	77	118	161	211	263	317	323	329	335	341	348	355	364	1185	2395
Cabo Delgado	47	95	146	199	278	360	448	460	472	484	497	510	524	537	1573	3484
Zambezia	90	182	280	382	691	1015	1357	1392	1425	1460	1494	1532	1569	1608	3997	10480
Tete	73	149	226	307	385	469	554	562	570	579	587	596	605	614	2163	4113
Manica	-15	-31	-46	-63	75	219	367	374	381	387	393	399	403	408	506	2745
Sofala	10	20	32	42	57	73	89	91	93	95	97	99	100	102	323	677
Inhambane	41	84	129	175	187	201	214	218	222	225	228	231	234	235	1031	1593
Gaza	39	78	120	163	211	260	310	316	322	326	330	335	339	342	1181	2310
Maputo Province	43	86	131	177	195	214	234	236	239	242	244	247	250	251	1080	1709
TOTAL estimated under-5 lives saved	368	745	1144	1554	2453	3397	4379	4474	4566	4659	4749	4848	4943	5038	14040	33277
Scenario 2: Increase 2018 coverage to 85% by 2022 for provinces not yet at 85% in 2018 (denoted with asterisk); for provinces greater than 85% in 2018, maintain converage until 2025
Province	2012	2013	2014	2015	2016	2017	2018	2019	2020	2021	2022	2023	2024	2025	2012-2018	2019-2025
Nampula*	2	5	8	11	163	323	489	527	566	607	649	664	681	696	1001	4390
Niassa*	38	77	118	161	211	263	317	323	332	341	349	357	364	373	1185	2439
Cabo Delgado	47	95	146	199	278	360	448	460	472	484	497	510	524	537	1573	3484
Zambezia*	90	182	280	382	691	1015	1357	1435	1514	1597	1682	1724	1766	1810	3997	11528
Tete	73	149	226	307	385	469	554	562	570	579	587	596	605	614	2163	4113
Manica	-15	-31	-46	-63	75	219	367	374	381	387	393	399	403	408	506	2745
Sofala*	10	20	32	42	57	73	89	130	174	218	264	269	274	279	323	1608
Inhambane	41	84	129	175	187	201	214	218	222	225	228	231	234	235	1031	1593
Gaza	39	78	120	163	211	260	310	316	322	326	330	335	339	342	1181	2310
Maputo Province*	43	86	131	177	195	214	234	242	252	261	270	273	276	279	1080	1853
TOTAL estimated under-5 lives saved	368	745	1144	1554	2453	3397	4379	4587	4805	5025	5249	5358	5466	5573	14040	36063
