# Supplementary material for: Impact of mass distribution of insecticide-treated nets in Mozambique, 2012 to 2025: Estimates of child lives saved using the Lives Saved Tool
Source: PLOS Glob Public Health. 2022 Apr 26;2(4):e0000248. doi: 10.1371/journal.pgph.0000248 (PMC10022185; doi:10.1371/journal.pgph.0000248)
Supplement: S2 Table — Estimates for additional child lives saved attributable to increased ownership of ITNs at household level from 2011 to 2018 compared to maintaining 2011 ITN ownership coverage, with upper and lower bounds for 95% confidence intervals, and disaggregated by <1 month of age and 1–59 months. (XLSX) [file pgph.0000248.s002.xlsx]

## Sheet: NPL
Nampula
Additional child lives saved
	2011	2012	2013	2014	2015	2016	2017	2018	2019	2020	2021	2022	2023	2024	2025	2011-2018	2019-2025
npl baseline 2011
Total (0-59 months)	0	178	464	707	965	973	955	1042	1194	1321	1417	1423	1382	1349	1320	5284	9406
<1 month	0	0	0	0	0	1	1	1	1	1	1	2	2	2	2
1-59 months	0	178	463	706	965	973	955	1041	1193	1319	1415	1421	1380	1347	1318
npl itn 2011
Total (0-59 months)	0	180	469	715	976	1136	1278	1531	1696	1834	1943	1961	1933	1913	1897	6285	13177
<1 month	0	0	1	1	1	9	18	27	28	29	30	31	32	33	33
1-59 months	0	180	468	714	975	1127	1259	1503	1667	1805	1913	1930	1901	1880	1863
TOTAL	0	2	5	8	11	163	323	489	502	513	526	538	551	564	577	1001	3771
npl 85% by 2022
Total (0-59 months)	0	180	469	715	976	1136	1278	1531	1721	1887	2024	2072	2046	2030	2016	6285	13796
<1 month	0	0	1	1	1	9	18	27	30	32	34	37	38	39	40
1-59 months	0	180	468	714	975	1127	1259	1503	1692	1855	1990	2035	2009	1991	1976
TOTAL	0	2	5	8	11	163	323	489	527	566	607	649	664	681	696	1001	4390
	2011	2012	2013	2014	2015	2016	2017	2018	2019	2020	2021	2022	2023	2024	2025
npl baseline 2011 - Lower bound
Total (0-59 months)	0	176	460	700	957	965	947	1032	1185	1311	1407	1413	1371	1339	1309	5237	9335
<1 month	0	0	0	0	0	1	1	1	1	1	1	2	2	2	2
1-59 months	0	176	460	700	957	964	946	1032	1184	1310	1405	1411	1370	1337	1307
npl itn 2011 - Lower bound
Total (0-59 months)	0	178	464	708	967	1109	1231	1465	1628	1765	1871	1888	1858	1837	1819	6122	12666
<1 month	0	0	1	1	1	14	27	41	43	44	45	46	47	49	50
1-59 months	0	178	464	707	966	1095	1204	1423	1585	1721	1827	1842	1811	1788	1769
TOTAL LOWER BOUND	0	2	4	8	10	144	284	433	443	454	464	475	487	498	510	885	3331
npl 85 by 2022 - Lower bound
Total (0-59 months)	0	178	464	708	967	1109	1231	1465	1650	1811	1943	1986	1959	1940	1924	6122	13213
<1 month	0	0	1	1	1	14	27	41	45	48	52	55	57	58	60
1-59 months	0	178	464	707	966	1095	1204	1423	1606	1763	1892	1931	1902	1881	1864
TOTAL LOWER BOUND	0	2	4	8	10	144	284	433	465	500	536	573	588	601	615	885	3878
npl baseline 2011 - Upper bound
Total (0-59 months)	0	175	459	700	959	968	950	1036	1189	1315	1411	1417	1376	1344	1314	5247	9366
<1 month	0	0	0	0	1	1	1	1	1	2	2	2	2	3	3
1-59 months	0	175	459	700	959	967	949	1035	1187	1314	1409	1415	1374	1341	1311
npl itn 2011 - Upper bound
Total (0-59 months)	0	178	466	710	973	1164	1339	1626	1794	1936	2047	2068	2042	2025	2012	6456	13924
<1 month	0	0	1	1	2	14	28	42	43	44	45	46	48	49	50
1-59 months	0	178	465	709	971	1150	1311	1584	1751	1892	2002	2022	1994	1976	1961
TOTAL UPPER BOUND	0	3	7	10	14	196	389	590	605	621	636	651	666	681	698	1209	4558
npl 85 by 2022 - Upper bound
Total (0-59 months)	0	178	466	710	973	1164	1339	1626	1825	2000	2145	2202	2180	2166	2156	6456	14674
<1 month	0	0	1	1	2	14	28	42	45	48	52	56	57	59	60
1-59 months	0	178	465	709	971	1150	1311	1584	1780	1951	2093	2146	2123	2107	2096
TOTAL UPPER BOUND	0	3	7	10	14	196	389	590	636	685	734	785	804	822	842	1209	5308

## Sheet: NIASSA
Niassa
Additional child lives saved
	2011	2012	2013	2014	2015	2016	2017	2018	2019	2020	2021	2022	2023	2024	2025	2011-2018	2019-2025
niassa baseline 2011
Total (0-59 months)	0	65	165	265	383	379	354	378	428	472	502	502	484	470	459	1989	3317
<1 month	0	0	0	0	0	0	0	1	1	1	1	1	1	1	1
1-59 months	0	65	165	265	382	379	354	377	428	471	502	501	483	468	458
niassa ITN 2011
Total (0-59 months)	0	103	242	383	544	590	617	695	751	801	837	843	832	825	823	3174	5712
<1 month	0	3	5	8	11	14	17	21	21	22	22	23	24	24	25
1-59 months	0	100	237	375	533	576	600	674	730	779	815	820	808	801	798
TOTAL	0	38	77	118	161	211	263	317	323	329	335	341	348	355	364	1185	2395
niassa 85% by 2022
Total (0-59 months)	0	103	242	383	544	590	617	695	751	804	843	851	841	834	832	3174	5756
<1 month	0	3	5	8	11	14	17	21	21	22	23	23	24	25	25
1-59 months	0	100	237	375	533	576	600	674	730	781	820	828	816	809	806
TOTAL		38	77	118	161	211	263	317	323	332	341	349	357	364	373	1185	2439
	2011	2012	2013	2014	2015	2016	2017	2018	2019	2020	2021	2022	2023	2024	2025
niassa baseline - Lower bound
Total (0-59 months)	0	64	163	262	379	375	350	374	424	467	498	497	479	465	454	1967	3284
<1 month	0	0	0	0	0	0	0	1	1	1	1	1	1	1	1
1-59 months	0	64	163	262	379	375	350	373	423	467	497	496	478	464	453
niassa ITN 2011 - Lower bound
Total (0-59 months)	0	98	232	368	523	564	586	657	714	762	798	803	791	784	780	3028	5432
<1 month	0	4	7	11	15	20	25	30	31	31	32	33	34	34	35
1-59 months	0	94	225	356	508	544	561	627	683	731	766	770	758	749	745
TOTAL LOWER BOUND	0	34	69	106	144	189	236	283	290	295	300	306	312	319	326	1061	2148
niassa 85 by 2022 - Lower bound
Total (0-59 months)	0	98	232	368	523	564	586	657	714	765	803	810	799	791	788	3028	5470
<1 month	0	4	7	11	15	20	25	30	31	32	32	33	34	35	36
1-59 months	0	94	225	356	508	544	561	627	683	733	770	777	764	756	752
TOTAL LOWER BOUND	0	34	69	106	144	189	236	283	290	298	305	313	320	326	334	1061	2186
niassa baseline 2011 - Upper bound
Total (0-59 months)	0	64	163	262	381	377	352	376	427	470	501	500	482	468	457	1975	3305
<1 month	0	0	0	0	0	0	1	1	1	1	1	1	1	2	2
1-59 months	0	64	163	262	380	377	352	375	426	469	499	499	481	466	456
niassa ITN 2011 - Upper bound
Total (0-59 months)	0	109	255	403	572	628	665	753	812	863	900	907	898	893	892	3385	6165
<1 month	0	4	7	11	15	20	25	30	31	32	32	33	34	35	36
1-59 months	0	105	247	391	557	608	640	723	781	831	868	874	864	858	856
TOTAL UPPER BOUND	0	45	92	141	191	251	313	377	385	393	399	407	416	425	435	1410	2860
niassa 85 by 2022 - Upper bound
Total (0-59 months)	0	109	255	403	572	628	665	753	812	866	907	917	908	903	902	3385	6215
<1 month	0	4	7	11	15	20	25	30	31	32	33	34	35	36	37
1-59 months	0	105	247	391	557	608	640	723	781	834	874	883	873	867	866
TOTAL UPPER BOUND	0	45	92	141	191	251	313	377	385	396	406	417	426	435	445	1410	2910

## Sheet: CABO DEL
Cabo Delgado
Additional child lives saved
	2011	2012	2013	2014	2015	2016	2017	2018	2019	2020	2021	2022	2023	2024	2025	2011-2018	2019-2025
cabodel baseline 2011
Total (0-59 months)	0	71	185	282	385	389	383	418	480	532	572	576	561	550	540	2113	3811
<1 month	0	0	0	0	0	0	0	0	0	0	0	0	1	1	1
1-59 months	0	71	185	282	384	389	383	418	480	532	571	576	561	549	539
cabodel ITN 2011
Total (0-59 months)	0	118	280	428	584	667	743	866	940	1004	1056	1073	1071	1074	1077	3686	7295
<1 month	0	2	4	7	9	13	17	21	21	22	22	23	24	24	25
1-59 months	0	116	275	421	575	654	727	845	918	982	1033	1050	1048	1049	1052
TOTAL	0	47	95	146	199	278	360	448	460	472	484	497	510	524	537	1573	3484
	2011	2012	2013	2014	2015	2016	2017	2018	2019	2020	2021	2022	2023	2024	2025
cabodel baseline 2011 - Lower bound
Total (0-59 months)	0	70	183	278	381	385	378	413	475	527	567	571	556	544	534	2088	3774
<1 month	0	0	0	0	0	0	0	0	0	0	0	0	1	1	1
1-59 months	0	70	183	278	380	384	378	413	475	527	566	570	555	544	534
cabodel ITN 2011 - Lower bound
Total (0-59 months)	0	111	266	406	555	628	694	806	878	940	991	1006	1003	1004	1006	3466	6828
<1 month	0	3	7	10	14	20	25	31	32	33	34	35	36	37	38
1-59 months	0	108	259	396	541	608	669	774	846	907	957	971	967	967	968
TOTAL LOWER BOUND	0	41	83	128	174	243	316	393	403	413	424	435	447	460	472	1378	3054
cabodel baseline 2011 - Upper bound
Total (0-59 months)	0	70	182	278	381	385	379	415	476	528	568	572	557	546	536	2090	3783
<1 month	0	0	0	0	0	0	0	0	0	0	0	1	1	1	1
1-59 months	0	70	182	278	381	385	379	414	476	528	567	572	557	545	535
cabodel ITN 2011 - Upper bound
Total (0-59 months)	0	126	297	454	622	721	815	956	1033	1099	1154	1174	1175	1180	1187	3991	8002
<1 month	0	3	7	10	14	20	25	31	32	33	34	35	36	37	38
1-59 months	0	123	290	444	608	701	790	924	1000	1066	1120	1139	1139	1143	1149
TOTAL UPPER BOUND	0	56	115	176	241	336	436	541	557	571	586	602	618	634	651	1901	4219

## Sheet: ZAMBEZIA
Zambezia
2019: Additional child lives saved
	2011	2012	2013	2014	2015	2016	2017	2018	2019	2020	2021	2022	2023	2024	2025	Total 2011-2018	Total 2019-2025
Additional child lives saved
	2011	2012	2013	2014	2015	2016	2017	2018	2019	2020	2021	2022	2023	2024	2025
zamb baseline 2011
Total (0-59 months)	0	181	467	710	965	973	959	1044	1194	1319	1413	1421	1382	1353	1326	5299	9408
<1 month	0	0	0	0	1	1	1	1	1	2	2	2	2	3	3
1-59 months	0	181	466	710	964	973	958	1043	1193	1317	1411	1419	1380	1350	1323
zamb ITN 2011
Total (0-59 months)	0	271	649	990	1347	1664	1974	2401	2586	2744	2873	2915	2914	2922	2934	9296	19888
<1 month	0	5	10	15	21	38	55	73	75	77	79	81	84	86	88
1-59 months	0	266	639	975	1326	1626	1919	2328	2510	2667	2793	2834	2830	2836	2845
TOTAL	0	90	182	280	382	691	1015	1357	1392	1425	1460	1494	1532	1569	1608	3997	10480
zamb 85 by 2022
Total (0-59 months)	0	271	649	990	1347	1664	1974	2401	2629	2833	3010	3103	3106	3119	3136	9296	20936
<1 month	0	5	10	15	21	38	55	73	77	82	86	91	94	96	99
1-59 months	0	266	639	975	1326	1626	1919	2328	2552	2751	2923	3012	3012	3023	3037
TOTAL	0	90	182	280	382	691	1015	1357	1435	1514	1597	1682	1724	1766	1810	3997	11528
	2011	2012	2013	2014	2015	2016	2017	2018	2019	2020	2021	2022	2023	2024	2025
zamb baseline 2011 - Lower bound
Total (0-59 months)	0	178	459	698	951	958	943	1028	1177	1301	1395	1402	1364	1333	1306	5215	9278
<1 month	0	0	0	0	1	1	1	1	1	1	2	2	2	2	3
1-59 months	0	177	459	698	950	958	942	1027	1176	1300	1393	1400	1361	1331	1304
zamb ITN 2011 - Lower bound
Total (0-59 months)	0	258	622	948	1292	1575	1850	2240	2420	2574	2699	2738	2732	2735	2742	8785	18640
<1 month	0	7	15	23	31	56	82	109	111	114	117	120	123	127	130
1-59 months	0	251	608	926	1261	1519	1768	2131	2309	2460	2582	2618	2608	2608	2612
TOTAL LOWER BOUND	0	80	163	250	341	617	907	1212	1243	1273	1304	1336	1368	1402	1436	3570	9362
zamb 85 by 2022 - Lower bound
Total (0-59 months)	0	258	622	948	1292	1575	1850	2240	2459	2654	2821	2905	2904	2912	2923	8785	19578
<1 month	0	7	15	23	31	56	82	109	115	121	128	135	139	142	146
1-59 months	0	251	608	926	1261	1519	1768	2131	2344	2533	2694	2770	2765	2769	2777
TOTAL LOWER BOUND	0	80	163	250	341	617	907	1212	1282	1353	1426	1503	1540	1579	1617	3570	10300
zamb baseline 2011 - Upper bound
Total (0-59 months)	0	177	459	699	955	964	950	1035	1185	1310	1404	1411	1373	1343	1316	5239	9342
<1 month	0	0	0	0	1	1	1	1	2	2	2	2	3	3	4
1-59 months	0	177	459	699	954	963	949	1034	1184	1308	1402	1409	1370	1340	1313
zamb ITN 2011 - Upper bound
Total (0-59 months)	0	284	676	1033	1410	1786	2160	2653	2846	3012	3148	3198	3203	3219	3238	10002	21864
<1 month	0	7	15	23	31	56	82	109	112	115	118	121	124	127	131
1-59 months	0	277	662	1010	1379	1730	2078	2543	2734	2897	3031	3077	3079	3091	3107
TOTAL UPPER BOUND	0	107	217	334	455	822	1210	1618	1661	1702	1744	1787	1830	1876	1922	4763	12522
zamb 85 by 2022 - Upper bound
Total (0-59 months)	0	284	676	1033	1410	1786	2160	2653	2898	3118	3311	3422	3433	3455	3480	10002	23117
<1 month	0	7	15	23	31	56	82	109	115	122	128	136	139	143	147
1-59 months	0	277	662	1010	1379	1730	2078	2543	2782	2996	3183	3286	3294	3312	3333
TOTAL UPPER BOUND	0	107	217	334	455	822	1210	1618	1713	1808	1907	2011	2060	2112	2164	4763	13775

## Sheet: TETE
Tete
Additional child lives saved
	2011	2012	2013	2014	2015	2016	2017	2018	2019	2020	2021	2022	2023	2024	2025	2011-2018	2019-2025
tete baseline 2011
Total (0-59 months)	0	87	225	341	461	463	450	486	551	604	642	640	616	597	580	2513	4230
<1 month	0	0	0	1	1	1	1	2	2	2	2	3	3	3	3
1-59 months	0	87	225	340	461	461	449	485	550	602	640	638	614	594	577
tete ITN 2011
Total (0-59 months)	0	160	374	567	768	848	919	1040	1113	1174	1221	1227	1212	1202	1194	4676	8343
<1 month	0	7	14	21	29	37	44	52	53	54	55	56	57	58	59
1-59 months	0	153	359	546	739	812	875	987	1060	1120	1166	1171	1154	1143	1134
TOTAL	0	73	149	226	307	385	469	554	562	570	579	587	596	605	614	2163	4113
	2011	2012	2013	2014	2015	2016	2017	2018	2019	2020	2021	2022	2023	2024	2025
tete baseline 2011 - Lower bound
Total (0-59 months)	0	86	223	337	457	457	445	480	545	598	636	634	610	591	574	2485	4188
<1 month	0	0	0	1	1	1	1	1	2	2	2	2	3	3	3
1-59 months	0	86	222	336	456	456	443	479	544	596	634	631	607	588	570
tete ITN 2011 - Lower bound
Total (0-59 months)	0	153	359	544	738	811	875	988	1061	1121	1167	1172	1156	1145	1137	4468	7959
<1 month	0	10	21	32	43	54	66	77	78	80	81	83	84	86	87
1-59 months	0	143	338	513	695	757	809	911	983	1041	1086	1090	1072	1060	1050
TOTAL LOWER BOUND	0	67	136	207	281	354	430	508	516	523	531	538	546	554	563	1983	3771
tete baseline 2011 - Upper bound
Total (0-59 months)	0	85	223	337	459	460	448	484	549	602	640	638	614	595	578	2496	4216
<1 month	0	0	1	1	1	1	2	2	2	3	3	3	4	4	4
1-59 months	0	85	222	336	457	459	446	482	547	599	638	635	611	592	574
tete ITN 2011 - Upper bound
Total (0-59 months)	0	173	401	609	827	924	1012	1150	1227	1289	1338	1346	1333	1325	1319	5096	9177
<1 month	0	10	21	32	43	54	66	78	79	80	82	83	85	87	88
1-59 months	0	163	380	578	784	870	946	1073	1148	1209	1256	1263	1248	1238	1231
TOTAL UPPER BOUND	0	88	178	272	368	464	564	666	678	687	698	708	719	730	741	2600	4961

## Sheet: MANICA
Manica
Additional child lives saved
	2011	2012	2013	2014	2015	2016	2017	2018	2019	2020	2021	2022	2023	2024	2025	2011-2018	2019-2025
mani baseline 2011
Total (0-59 months)	0	61	157	237	321	322	314	340	386	423	450	448	431	418	405	1752	2961
<1 month	0	0	0	0	0	0	0	0	0	1	1	1	1	1	1
1-59 months	0	60	156	237	321	322	314	339	385	422	449	447	431	417	404
mani ITN 2011
Total (0-59 months)	0	46	126	191	258	397	533	707	760	804	837	841	830	821	813	2258	5706
<1 month	0	0	-1	-1	-2	3	8	12	13	13	13	13	14	14	14
1-59 months	0	46	127	192	260	395	526	695	748	791	824	828	816	808	799
TOTAL	0	-15	-31	-46	-63	75	219	367	374	381	387	393	399	403	408	506	2745
mani baseline 2011 - Lower bound
Total (0-59 months)	0	60	154	234	317	318	310	335	381	418	445	443	426	412	399	1728	2924
<1 month	0	0	0	0	0	0	0	0	0	1	1	1	1	1	1
1-59 months	0	60	154	234	317	318	309	335	380	417	444	442	425	411	398
mani ITN 2011 - Lower bound
Total (0-59 months)	0	46	128	193	262	384	502	657	710	752	785	788	776	767	758	2172	5336
<1 month	0	-1	-1	-2	-3	4	12	19	20	20	20	21	21	21	22
1-59 months	0	47	129	195	265	380	490	638	690	732	764	767	755	745	736
TOTAL LOWER BOUND	0	-14	-26	-41	-55	66	192	322	329	334	340	345	350	355	359	444	2412
mani baseline 2011 - Upper bound
Total (0-59 months)	0	59	154	234	318	319	312	337	383	420	447	445	428	415	402	1733	2940
<1 month	0	0	0	0	0	0	0	1	1	1	1	1	1	1	1
1-59 months	0	59	154	234	318	319	311	336	382	419	446	444	428	414	401
mani ITN 2011 - Upper bound
Total (0-59 months)	0	41	118	179	243	409	572	775	831	876	911	916	906	898	891	2337	6229
<1 month	0	-1	-1	-2	-3	4	12	19	20	20	21	21	21	22	22
1-59 months	0	42	119	181	246	405	560	756	811	856	890	896	885	877	869
TOTAL UPPER BOUND	0	-18	-36	-55	-75	90	260	438	448	456	464	471	478	483	489	604	3289

## Sheet: SOFALA
Sofala
Additional child lives saved
	2011	2012	2013	2014	2015	2016	2017	2018	2019	2020	2021	2022	2023	2024	2025	2011-2018	2019-2025
sof baseline 2011
Total (0-59 months)	0	69	180	273	373	375	367	398	455	501	536	536	518	504	490	2035	3540
<1 month	0	0	0	0	0	0	1	1	1	1	1	1	1	1	2
1-59 months	0	69	180	273	372	375	366	397	454	500	535	535	517	502	489
sof ITN 2011
Total (0-59 months)	0	79	200	305	415	432	440	487	546	594	631	633	617	604	592	2358	4217
<1 month	0	1	2	3	4	5	7	8	9	9	9	9	10	10	10
1-59 months	0	78	198	302	411	427	433	479	537	585	622	623	607	594	582
TOTAL	0	10	20	32	42	57	73	89	91	93	95	97	99	100	102	323	677
sof 85 by 2022
Total (0-59 months)	0	79	200	305	415	432	440	487	585	675	754	800	787	778	769	2358	5148
<1 month	0	1	2	3	4	5	7	8	12	16	20	24	24	25	25
1-59 months	0	78	198	302	411	427	433	479	573	659	734	777	763	753	744
TOTAL	0	10	20	32	42	57	73	89	130	174	218	264	269	274	279	323	1608
	2011	2012	2013	2014	2015	2016	2017	2018	2019	2020	2021	2022	2023	2024	2025
sof baseline 2011 - Lower bound
Total (0-59 months)	0	68	178	271	370	372	363	395	451	498	532	532	515	500	486	2017	3514
<1 month	0	0	0	0	0	0	1	1	1	1	1	1	1	1	2
1-59 months	0	68	178	271	369	372	363	394	451	497	531	531	513	498	485
sof ITN 2011 - Lower bound
Total (0-59 months)	0	77	197	299	409	424	430	476	534	582	619	621	604	591	579	2312	4130
<1 month	0	1	3	4	6	8	10	13	13	13	14	14	14	15	15
1-59 months	0	76	194	295	403	416	420	464	522	569	605	607	590	576	564
TOTAL LOWER BOUND	0	9	19	28	39	52	67	81	83	84	87	89	89	91	93	295	616
sof 85 by 2022 - Lower bound
Total (0-59 months)	0	77	197	299	409	424	430	476	570	656	731	773	760	750	740	2312	4980
<1 month	0	1	3	4	6	8	10	13	18	24	30	36	37	38	38
1-59 months	0	76	194	295	403	416	420	464	552	632	701	737	723	712	702
TOTAL LOWER BOUND	0	9	19	28	39	52	67	81	119	158	199	241	245	250	254	295	1466
sof baseline 2011 - Upper bound
Total (0-59 months)	0	68	178	271	371	373	365	397	453	500	535	535	517	502	489	2023	3531
<1 month	0	0	0	0	0	1	1	1	1	1	1	1	2	2	2
1-59 months	0	68	178	271	370	373	364	396	452	499	533	533	515	500	487
sof ITN 2011 - Upper bound
Total (0-59 months)	0	80	203	309	422	443	454	505	564	613	650	652	637	624	613	2416	4353
<1 month	0	1	3	4	6	8	10	13	13	13	14	14	15	15	15
1-59 months	0	79	200	305	416	435	443	492	551	600	636	638	622	609	597
TOTAL UPPER BOUND	0	12	25	38	51	70	89	108	111	113	115	117	120	122	124	393	822
sof 85 by 2022 - Upper bound
Total (0-59 months)	0	80	203	309	422	443	454	505	612	711	800	856	845	836	829	2416	5489
<1 month	0	1	3	4	6	8	10	13	18	24	30	36	37	38	39
1-59 months	0	79	200	305	416	435	443	492	594	686	769	819	807	798	790
TOTAL UPPER BOUND	0	12	25	38	51	70	89	108	159	211	265	321	328	334	340	393	1958

## Sheet: INHAM
Inhambane
Additional child lives saved
	2011	2012	2013	2014	2015	2016	2017	2018	2019	2020	2021	2022	2023	2024	2025	2011-2018	2019-2025
inham baseline 2011
Total (0-59 months)	0	44	114	173	235	236	229	248	282	310	331	329	316	305	295	1279	2168
<1 month	0	0	0	0	0	0	0	0	0	0	1	1	1	1	1
1-59 months	0	44	114	173	235	235	229	248	282	310	330	328	315	305	294
inham ITN 2011
Total (0-59 months)	0	85	198	302	410	423	430	462	500	532	556	557	547	539	530	2310	3761
<1 month	0	4	8	12	17	18	19	21	21	21	22	22	22	23	23
1-59 months	0	81	190	289	393	405	410	441	479	510	534	535	525	516	508
TOTAL	0	41	84	129	175	187	201	214	218	222	225	228	231	234	235	1031	1593
	2011	2012	2013	2014	2015	2016	2017	2018	2019	2020	2021	2022	2023	2024	2025
inham baseline 2011 - Lower bound
Total (0-59 months)	0	43	113	171	233	234	227	246	280	308	328	327	314	303	293	1267	2153
<1 month	0	0	0	0	0	0	0	0	0	0	0	1	1	1	1
1-59 months	0	43	113	171	233	233	227	246	280	308	328	326	313	302	292
inham ITN 2011 - Lower bound
Total (0-59 months)	0	82	192	292	397	409	415	446	484	515	539	540	530	521	513	2233	3642
<1 month	0	7	14	21	28	30	33	35	35	36	37	37	37	38	38
1-59 months	0	75	178	271	369	379	382	411	449	479	503	503	493	484	475
TOTAL LOWER BOUND	0	39	79	121	164	175	188	200	204	207	211	213	216	218	220	966	1489
inham baseline 2011 - Upper bound
Total (0-59 months)	0	43	113	171	233	234	228	247	281	309	329	328	315	304	294	1269	2160
<1 month	0	0	0	0	0	0	0	0	0	1	1	1	1	1	1
1-59 months	0	43	113	171	233	234	228	246	281	308	329	327	314	303	293
inham ITN 2011 - Upper bound
Total (0-59 months)	0	94	217	331	451	468	478	514	553	585	610	613	603	595	588	2553	4147
<1 month	0	7	14	21	29	31	33	35	35	36	37	37	37	38	38
1-59 months	0	87	203	310	423	437	445	479	518	549	574	576	566	558	549
TOTAL UPPER BOUND	0	51	104	160	218	234	250	267	272	276	281	285	288	291	294	1284	1987

## Sheet: GAZA
Gaza
Additional child lives saved
	2011	2012	2013	2014	2015	2016	2017	2018	2019	2020	2021	2022	2023	2024	2025	Total 2011-2018	Total 2019-2025
gaza baseline 2011
Total (0-59 months)	0	45	115	185	269	265	245	260	293	321	341	338	324	312	303	1384	2232
<1 month	0	0	0	0	0	0	0	0	1	1	1	1	1	1	1
1-59 months	0	45	114	185	268	264	244	259	292	321	340	337	323	311	301
gaza ITN 2011
Total (0-59 months)	0	84	193	305	432	476	505	570	609	643	667	668	659	651	645	2565	4542
<1 month	0	3	5	8	11	15	18	21	22	22	22	23	23	23	24
1-59 months	0	81	188	297	421	461	487	549	587	620	645	646	635	627	621
TOTAL	0	39	78	120	163	211	260	310	316	322	326	330	335	339	342	1181	2310
	2011	2012	2013	2014	2015	2016	2017	2018	2019	2020	2021	2022	2023	2024	2025
gaza baseline 2011 - Lower bound
Total (0-59 months)	0	45	113	183	266	262	242	257	290	318	338	335	321	309	299	1368	2210
<1 month	0	0	0	0	0	0	0	0	1	1	1	1	1	1	1
1-59 months	0	45	113	183	266	262	241	256	290	318	337	334	320	308	298
gaza ITN 2011 - Lower bound
Total (0-59 months)	0	80	185	292	415	454	478	539	577	610	634	635	625	616	610	2443	4307
<1 month	0	4	9	13	18	23	28	33	34	34	35	36	36	36	37
1-59 months	0	75	176	279	397	431	450	506	543	576	599	599	589	580	573
TOTAL LOWER BOUND	0	35	72	109	149	192	236	282	287	292	296	300	304	307	311	1075	2097
gaza baseline 2011 - Upper bound
Total (0-59 months)	0	45	114	184	268	264	244	259	293	321	341	338	324	312	302	1378	2231
<1 month	0	0	0	0	0	0	1	1	1	1	1	1	1	1	1
1-59 months	0	45	114	184	268	264	244	259	292	320	340	337	323	311	301
gaza ITN 2011 - Upper bound
Total (0-59 months)	0	90	208	328	464	517	556	632	672	707	733	735	726	719	714	2795	5006
<1 month	0	4	9	13	18	23	28	34	34	35	35	36	36	37	37
1-59 months	0	86	199	315	446	494	528	598	638	672	697	699	690	682	677
TOTAL UPPER BOUND	0	45	94	144	196	253	312	373	379	386	392	397	402	407	412	1417	2775

## Sheet: MPMPROV
Maputo Province
Additional child lives saved
	2011	2012	2013	2014	2015	2016	2017	2018	2019	2020	2021	2022	2023	2024	2025	2011-2018	2019-2025
mpmprov baseline2011
Total (0-59 months)	0	48	123	198	287	282	258	272	307	336	356	352	336	323	313	1468	2323
<1 month	0	0	0	0	0	1	1	1	1	1	1	1	1	1	1
1-59 months	0	48	123	197	287	281	257	272	306	335	355	351	335	322	312
mpmprov ITN 2011
Total (0-59 months)	0	91	209	329	464	477	472	506	543	575	598	596	583	573	564	2548	4032
<1 month	0	4	7	11	15	17	18	20	20	21	21	21	22	22	22
1-59 months	0	87	202	318	449	460	453	486	523	554	577	575	561	551	542
TOTAL	0	43	86	131	177	195	214	234	236	239	242	244	247	250	251	1080	1709
mpmprov new 85 by 2022
Total (0-59 months)	0	91	209	329	464	477	472	506	549	588	617	622	609	599	592	2548	4176
<1 month	0	4	7	11	15	17	18	20	21	22	23	24	24	24	24
1-59 months	0	87	202	318	449	460	453	486	528	566	594	599	586	575	567
TOTAL	0	43	86	131	177	195	214	234	242	252	261	270	273	276	279	1080	1853
mpmprov baseline - Lower bound
Total (0-59 months)	0	48	122	197	286	280	256	271	305	334	354	350	334	322	311	1460	2310
<1 month	0	0	0	0	0	0	1	1	1	1	1	1	1	1	1
1-59 months	0	48	122	196	286	279	256	270	304	333	353	349	333	320	310
mpmprov ITN 2011- Lower bound
Total (0-59 months)	0	87	202	318	449	460	454	486	523	555	577	575	562	552	543	2456	3887
<1 month	0	6	11	17	23	26	28	31	31	32	32	32	33	33	34
1-59 months	0	82	190	300	426	435	426	455	492	523	545	543	529	518	510
TOTAL LOWER BOUND	0	39	80	121	163	180	198	215	218	221	223	225	228	230	232	996	1577
mpmprov 85 by 2022 - Lower bound
Total (0-59 months)	0	87	202	318	449	460	454	486	529	567	595	600	587	576	568	2456	4022
<1 month	0	6	11	17	23	26	28	31	32	33	34	36	36	37	37
1-59 months	0	82	190	300	426	435	426	455	497	533	561	564	550	540	531
TOTAL LOWER BOUND	0	39	80	121	163	180	198	215	224	233	241	250	253	254	257	996	1712
mpmprov baseline 2011 - Upper bound
Total (0-59 months)	0	48	123	197	287	281	258	272	307	336	356	352	336	324	313	1466	2324
<1 month	0	0	0	0	1	1	1	1	1	1	1	1	2	2	2
1-59 months	0	48	122	197	287	281	257	271	306	335	355	351	335	322	311
mpmprov ITN 2011- Upper bound
Total (0-59 months)	0	98	225	353	498	514	513	550	588	621	644	643	631	621	613	2751	4361
<1 month	0	6	11	17	23	26	28	31	31	32	32	33	33	34	34
1-59 months	0	93	213	336	474	488	484	520	557	589	612	610	597	587	579
TOTAL UPPER BOUND	0	50	102	156	211	233	255	278	281	285	288	291	295	297	300	1285	2037
mpmprov 85 by 2022 - Upper bound
Total (0-59 months)	0	98	225	353	498	514	513	550	596	636	667	674	662	653	645	2751	4533
<1 month	0	6	11	17	23	26	28	31	32	33	35	36	37	37	37
1-59 months	0	93	213	336	474	488	484	520	564	603	632	638	626	616	608
TOTAL UPPER BOUND	0	50	102	156	211	233	255	278	289	300	311	322	326	329	332	1285	2209

[truncated: 3 more sheets: NATIONAL, Fig 3-4. Prov Lives Saved, Add'l Table 2 & Fig 4. U5 m (2)]
